# Supplementary material for: Maternal PTSD and corresponding neural activity mediate effects of child exposure to violence on child PTSD symptoms
Source: PLoS One. 2017 Aug 2;12(8):e0181066. doi: 10.1371/journal.pone.0181066 (PMC5540394; doi:10.1371/journal.pone.0181066)
Supplement: S2 File — Furthermore this file Brain imaging contains contrast images, containing the clusters that were significantly correlated with the Disturbance of Attachment Interview at T1 and the Child Behavior Check List at T2: these files can be visualized using a number of freely available programs, including MRICron. (ZIP) [file pone.0181066.s002.zip]

Archive with 1 entries (1 files):
- S2 file database.sav
